# Supplementary material for: Implementation of the WHO multimodal Hand Hygiene Improvement Strategy in a University Hospital in Central Ethiopia
Source: Antimicrob Resist Infect Control. 2017 Jan 5;6:3. doi: 10.1186/s13756-016-0165-9 (PMC5217264; doi:10.1186/s13756-016-0165-9)
Supplement: Additional file 1: — HCWs perception. (XLSX 13 kb) [file 13756_2016_165_MOESM1_ESM.xlsx]

## Sheet: Tabelle1
	Baseline				Follow up				P value1
What is the effectiveness of hand hygiene in preventing HAIs? - %	very low 0	low 3.3	high 26.2	very high 70.5	very low 0	low 9.4	high 43.4	very high 47.2
Among all patient safety issues, how important is hand hygiene at ATH? - %	low 34.4	moderate 24.6	high 14.8	very high 26.2	low 15.1	moderate 41.5	high 30.2	very high 13.2
In what percentage of situations requiring hand hygiene do HCWs at ATH actually perform hand hygiene? - median (IQR)	50 (20-66)				65 (10-80)				0.102
In what percentage of situations requiring hand hygiene do you actually perform hand hygiene? - median (IQR)	70 (20-80)				70 (50-81)				0.002
