# Supplementary material for: Implementation of the WHO multimodal Hand Hygiene Improvement Strategy in a University Hospital in Central Ethiopia
Source: Antimicrob Resist Infect Control. 2017 Jan 5;6:3. doi: 10.1186/s13756-016-0165-9 (PMC5217264; doi:10.1186/s13756-016-0165-9)
Supplement: Additional file 5: — Alcoholic handrub. (XLSX 10 kb) [file 13756_2016_165_MOESM5_ESM.xlsx]

## Sheet: Sheet1
	Production	Ward
	Total	Paediatrics	Neonatology	Gynaecology	Obstetrics	Total_to_wards
February	10	0	0	0	0	0
March	20	0	0	0	0	0
April	40	10	7.5	4.6	10.3	32.4
May	60	13.5	8	1	15	37.5
June	40	11	10.5	10	10	41.5
Sum	170	34.5	26	15.6	35.3	111.4
